# Supplementary material for: Prussian-Blue-Nanozyme-Enhanced Simultaneous Immunochromatographic Control of Two Relevant Bacterial Pathogens in Milk
Source: Foods. 2024 Sep 24;13(19):3032. doi: 10.3390/foods13193032 (PMC11475848; doi:10.3390/foods13193032)
Supplement: Supplementary file 1 [file foods-13-03032-s001.zip]

Archive with 1 entries (1 files):
- foods-3209290-supplementary.pdf
